# Supplementary material for: Effects of Selected Essential Oils on Listeria monocytogenes in Biofilms and in a Model Food System
Source: Foods. 2023 May 9;12(10):1930. doi: 10.3390/foods12101930 (PMC10217664; doi:10.3390/foods12101930)
Supplement: Supplementary file 1 [file foods-12-01930-s001.zip]

Archive with 1 entries (1 files):
- foods-2311301-supplementary.pdf
